# Supplementary material for: Development of endomyocardial fibrosis model using a cell patterning technique: In vitro interaction of cell coculture of 3T3 fibroblasts and RL-14 cardiomyocytes
Source: PLoS One. 2020 Feb 24;15(2):e0229158. doi: 10.1371/journal.pone.0229158 (PMC7039516; doi:10.1371/journal.pone.0229158)
Supplement: S1 Data — (XLS) [file pone.0229158.s001.xls]

## Sheet: Data Fig.10B-C
Incubation Peridod (h)	% Cellular area P. Compact. R1	% Open area P. Compact. R1	% Cellular area P. Compact. R2	% Open area P. Compact. R2	% Cellular area P. Compact. R3	% Open area P. Compact. R3	% Mean Cellular area	% Mean Open area	Standard deviation of cellular area	Standard error of cellular area
24	56.7515	43.2485	27.3877	72.6123	26.3693	73.6307	36.8362	63.1638	17.2547	5.75158
48	87.6497	12.3503	60.8612	39.1388	58.4889	41.5111	68.9999	31.0001	16.1946	5.39822
72	79.6215	20.3785	70.0639	29.9361	76.6348	23.3652	75.4401	24.5599	4.88957	1.62986
Incubation Peridod (h)	% Cellular area P. irregular. R1	% Open area P. irregular. R1	% Cellular area P. irregular. R2	% Open area P. irregular. R2	% Cellular area P. irregular. R3	% Open area P. irregular. R3	% Mean Cellular area	% Mean Open area	Standard deviation of cellular area	Standard error of cellular area
24	47.1448	52.8552	65.3347	34.6653	72.5438	27.4562	61.6744	38.3256	13.0891	4.36304
48	69.7089	30.2911	69.7672	30.2328	87.546	12.454	75.674	24.326	10.2815	3.42716
72	51.5243	48.4757	50.8438	49.1562	77.6862	22.3138	60.0181	39.9819	15.3048	5.1016
Incubation Peridod (h)	% Cellular area Coculture control. R1	% Open area Coculture control. R1	%Cellular area Coculture control.R2	% Open area Coculture control. R2	% Cellular area Coculture control. R3	% Open area Coculture control. R3	% Mean Cellular area	% Mean Open area	Standard deviation of cellular area	Standard error of cellular area
24	38.3887	61.6113	35.9881	64.0119	21.2508	78.7492	31.8759	68.1241	9.27953	3.09318
48	61.8371	38.1629	22.5971	77.4029	30.9036	69.0964	38.4459	61.5541	20.6787	6.8929
72	81.5595	18.4405	21.8053	78.1947	66.1578	33.8422	56.5075	43.4925	31.024	10.3413
